# Supplementary material for: Immunotherapy targeting the PD-1 pathway alleviates neuroinflammation caused by chronic Toxoplasma infection
Source: Sci Rep. 2023 Jan 23;13:1288. doi: 10.1038/s41598-023-28322-8 (PMC9870997; doi:10.1038/s41598-023-28322-8)
Supplement: Supplementary file 2 — Supplementary Information 2. [file 41598_2023_28322_MOESM2_ESM.xlsx]

## Sheet: Sheet1
serum cytokine and chemokine levels of mice treated with αPD-L1 or isotype control
number	ID	Isotype_ Mean	Isotype_SEM	αPD-L1_ Mean	αPD-L1_SEM	fold change	p-value	Critical Value	Benjamini-Hochberg Adjusted Pvalue	Significant using an FDR of0.05?
1	CXCL11	5199	285.9	16009	2452	3.07925	0.004	0.00483871	0.0413333	Yes
2	CCL20	43.63	4.379	94.13	10.68	2.15746	0.004	0.00645161	0.031	Yes
3	CCL5	92.64	4.383	169.8	17.55	1.8329	0.005	0.00967742	0.0258333	Yes
4	Fractalkine	360.8	25.09	545.3	42.15	1.51136	0.007	0.0112903	0.031	Yes
5	IFNγ	262.9	27.69	444.6	41.4	1.69114	0.008	0.0129032	0.031	Yes
6	CCL27	3457	829.9	144524	36572	41.8062	0.009	0.0145161	0.031	Yes
7	IL4	39.77	4.616	84.47	11.36	2.12396	0.01	0.016129	0.031	Yes
8	IL16	824.9	71.23	1258	104.3	1.52503	0.011	0.0177419	0.031	Yes
9	IL2	18.21	1.178	37.3	5.051	2.04833	0.011	0.0193548	0.0284167	Yes
10	IL1b	444.6	22.26	686.5	66.61	1.54408	0.015	0.0209677	0.0357692	Yes
11	CCL22	202.4	17.37	383	50.86	1.89229	0.016	0.0225806	0.0354286	Yes
12	IL10	878.6	118.4	21976	6131	25.0125	0.017	0.0241935	0.0351333	Yes
13	TNFa	208	17.37	389.7	53.39	1.87356	0.02	0.0258065	0.03875	Yes
14	CCL7	87.1	5.883	118.3	3.635	1.35821	0.001	0.0016129	0.031	Yes
15	CCL2	608.9	41.34	809.9	32.25	1.3301	0.003	0.00322581	0.0465	Yes
16	IL6	98.8	5.28	139.1	8.376	1.40789	0.004	0.00806452	0.0248	Yes
17	CCL19	3718	196.3	4640	269.2	1.24798	0.029	0.0274194	0.0528824	No
18	CCL12	37.03	2.509	46.78	2.693	1.2633	0.03	0.0290323	0.0516667	No
19	CXCL13	5149	627.4	6527	217.9	1.26762	0.039	0.0306452	0.0636316	No
20	CCL3	19.76	2.474	27.95	2.463	1.41447	0.046	0.0322581	0.0713	No
21	CCL17	283	23.35	349.4	18.36	1.23463	0.047	0.033871	0.069381	No
22	CXCL12	2757	116.4	3272	177.2	1.1868	0.052	0.0354839	0.0732727	No
23	CCL24	12122	789.9	14162	552.6	1.16829	0.053	0.0370968	0.0714348	No
24	CCL1	38.63	4.028	1563	609.4	40.4608	0.064	0.0387097	0.0826667	No
25	CXCL16	140.6	11.38	101.1	13.77	0.719061	0.064	0.0403226	0.07936	No
26	CXCL5	5548	182.9	27982	9088	5.04362	0.067	0.0419355	0.0798846	No
27	CXCL10	1470	182.4	2067	224.2	1.40612	0.082	0.0435484	0.0941481	No
28	CCL4	180.1	9.652	234.4	23.72	1.3015	0.096	0.0451613	0.106286	No
29	CXCL1	198.3	20.5	214.2	7.608	1.08018	0.43	0.0467742	0.459655	No
30	CCL11	670.9	55.42	696.9	37.43	1.03875	0.693	0.0483871	0.7161	No
31	GMCSF	4.743	0.8084	4.77	0.3746	1.00569	0.795	0.05	0.795	No
